# Supplementary material for: Localization and Single Molecule Dynamics of Bacillus subtilis Penicillin-Binding Proteins Depend on Substrate Availability and Are Affected by Stress Conditions
Source: Cells. 2025 Mar 13;14(6):429. doi: 10.3390/cells14060429 (PMC11940910; doi:10.3390/cells14060429)
Supplement: Supplementary file 1 [file cells-14-00429-s001.zip]

Archive with 3 entries (3 files):
- cells-3434164-supplementary.pdf
- movie 1 mV-Pbp2a.avi
- movie 2 mV-Pbp2a with vancomycin.avi
